# Supplementary material for: Screening for functional regulatory variants in open chromatin using GenIE-ATAC
Source: Nucleic Acids Res. 2023 May 1;51(11):e64. doi: 10.1093/nar/gkad332 (PMC10287956; doi:10.1093/nar/gkad332)
Supplement: gkad332_Supplemental_Files [file gkad332_supplemental_files.zip]

Archive with 3 entries (3 files):
- Supplementary_Figures.pdf
- Supplementary_Note.pdf
- Supplementary_Tables_1-4.xlsx
